# Supplementary material for: A Gigantic Congenital Right Atrial Appendage Aneurysm in an Infant: Ten-Year Follow-Up
Source: Children (Basel). 2022 Oct 13;9(10):1552. doi: 10.3390/children9101552 (PMC9600764; doi:10.3390/children9101552)
Supplement: Supplementary file 1 [file children-09-01552-s001.zip]

Archive with 2 entries (2 files):
- Video S1. RAAA 1.avi
- Video S2. RAAA 2.avi
